# Supplementary material for: Molecular investigation, using chromosomal microarray and whole exome sequencing, of six patients affected by Williams Beuren syndrome and Autism Spectrum Disorder
Source: Orphanet J Rare Dis. 2019 May 31;14:121. doi: 10.1186/s13023-019-1094-5 (PMC6545013; doi:10.1186/s13023-019-1094-5)
Supplement: Supplementary file 1 — List of ID/ASD genes. (XLSX 23 kb) [file 13023_2019_1094_MOESM1_ESM.xlsx]

## Sheet: Feuil1
List of ID/ASD genes analyzed in diagnostic routine
ACSL4	ASAH1	CPS1	GABRB3	IKBKG	MMACHC	PDHA1	SATB2	SYNGAP1
ACTB	ASL	CREBBP	GALT	IL1RAPL1	MTR	PDHX	SCN1A	SYP
ACTG1	ASPM	CTNNB1	GAMT	IQSEC2	MUT	PEX1	SCN2A	TBC1D24
ACY1	ASS1	CTSF	GATAD2B	IVD	MYCN	PEX12	SCN8A	TBL1XR1
ADNP	ATP7A	CUL4B	GATM	KANSL1	NAA10	PEX6	SETBP1	TBR1
ADSL	ATP7B	CUX2	GBA	KCNJ10	NAGLU	PEX7	SETD5	TBX1
AFF2	ATR	CYP27A1	GCDH	KCNQ2	NDST1	PHF6	SGSH	TCF4
AGA	ATRX	CYP2U1	GCH1	KCNT1	NDUFA1	PHF8	SHANK3	TIMM8A
AHI1	BCKDHA	DBT	GDI1	KDM5C	NF1	PHGDH	SKI	TPP1
ALDH18A1	BCKDHB	DCX	GK	KDM6A	NFIX	PIGV	SLC16A2	TRAPPC9
ALDH3A2	BCKDK	DDHD2	GLDC	KIAA2022	NHS	PLP1	SLC17A5	TSC1
ALDH5A1	BCOR	DEAF1	GPC3	KIF1A	NIPBL	PMM2	SLC25A13	TSC2
ALG1	BRWD3	DEPDC5	GRIA3	KMT2D	NLGN4X	PNKP	SLC25A15	TSPAN7
ALG12	BTD	DHCR7	GRIN1	L1CAM	NPC1	PORCN	SLC2A1	TUBA1A
ALG13	C12orf57	DKC1	GRIN2A	LAMC3	NPC2	PPP2R5D	SLC35A2	TUBB2B
ALG3	CASK	DLG3	GRIN2B	LAMP2	NRXN1	PPT1	SLC35C1	TUSC3
ALG6	CBS	DPAGT1	GUSB	MAN1B1	NSD1	PQBP1	SLC6A1	UBE2A
AMT	CDK5RAP2	DPM1	HCCS	MAN2B1	NSDHL	PRODH	SLC6A8	UBE3A
ANKRD11	CDKL5	DYNC1H1	HCFC1	MANBA	NSUN2	PRPS1	SLC9A6	UBE3B
AP1S2	CENPJ	DYRK1A	HDAC8	MAOA	OCRL	PRRT2	SMARCA2	UPB1
AP4B1	CEP152	EHMT1	HEPACAM	MBD5	OFD1	PSAP	SMARCA4	UPF3B
AP4E1	CHD2	EP300	HEXA	MBTPS2	OPHN1	PTCHD1	SMARCB1	VLDLR
AP4M1	CHD7	FGD1	HGSNAT	MCPH1	OTC	PTEN	SMARCE1	VPS13B
AP4S1	CHD8	FLNA	HPRT1	MECP2	PACS1	PTPN11	SMC1A	WDR45
ARFGEF2	CLCN2	FMR1	HRAS	MED12	PAFAH1B1	PTS	SMS	WDR62
ARHGEF9	CLN3	FOXG1	HSD17B10	MED13L	PAH	QARS	SPTAN1	WWOX
ARID1A	CLN5	FOXP1	IDS	MED17	PAK3	RAI1	SRD5A3	ZDHHC9
ARID1B	CLN6	FOXP2	IDUA	MEF2C	PCCA	RBM10	STIL	ZEB2
ARSA	CLN8	FTSJ1	IGF1	MFSD8	PCCB	RELN	STXBP1
ARX	CNTNAP2	FUCA1	IGF1R	MID1	PCDH19	RPS6KA3	SYN1
List of ID/ASD genes analyzed in a research setting
ATP6AP2	CCDC22	DOCK8	GTF2I	MACROD2	RNF135	STAG1	ZMYND11
ACAN	CDH10	DP71	HAL	MAST1	RORA	STX1A	ZNF292
ADA	CDH15	DSCAM	HCN1	MED23	RPL10	SYNE1	ZNF526
AGO1	CDH9	EIF2S3	HDAC4	MET	SCN1B	SZT2	ZNF711
ALDH7A1	CDK6	EIF4E	HIVEP2	MIR222	SEMA5A	TAF1	ZNF81
ALDOB	CHRNA2	ELP2	HMGA2	MTHFR	SETD2	TAOK2
ANK2	CHRNA4	EN2	HOXA1	MYT1L	SHANK1	TECR
ANK3	CHRNA7	EPB41L1	HUWE1	NDE1	SHANK2	TMLHE
ANKH	CHRNB2	ERLIN2	IGBP1	NEDD4L	SHROOM4	TNK2
ARHGEF6	CLCN4	FOLR1	KANSL2	NGFR	SLC13A5	TRIO
ARIH1	CLIC2	FRMPD4	KATNAL2	NLGN3	SLC1A1	TRIP12
ASPA	CNKSR2	FTCD	KCNA1	NRXN2	SLC25A22	UBR1
ATXN3L	CNOT3	GABBR2	KCNB1	NTNG1	SLC35A3	UROC1
AUTS2	CNTN4	GABRA1	KCNK9	OXTR	SLC46A1	USP27X
BMP3	CPA6	GABRD	KCNMA1	PAX5	SLC6A4	USP9X
BRD3	CRBN	GABRG2	KCNQ3	PCDH8	SMC3	VCP
CA8	CSDE1	GAP43	KCTD13	PHF21A	SOBP	WDR45B
CACNA1C	CYFIP1	GCSH	KDM5A	PLCB1	SOX11	WHSC1
CACNA1D	CYP11A1	GFPT2	KIRREL3	POGZ	SOX3	WNK3
CACNA1F	D2HGDH	GLUD1	KLF8	POMGNT1	SOX5	YWHAE
CACNA1G	DISC1	GNAO1	KLHL15	POU1F1	SOX7	ZBTB20
CACNG2	DLG1	GPRASP1	LAS1L	PRKRA	SRCAP	ZC3H14
CAMTA1	DLG2	GRID2	LGI1	PRSS12	SRGAP3	ZDHHC15
CASR	DNM1	GRIK2	LIMK1	RAB39B	ST3GAL3	ZFHX4
CC2D1A	DNM3	GRIP1	LRP2	RLIM	ST3GAL5	ZMYM3

## Sheet: Feuil2
ACAN
ACSL4
ACTB
ACTG1
ACY1
ADA
ADNP
ADSL
AFF2
AGA
AGO1
AHI1
ALDH18A1
ALDH3A2
ALDH5A1
ALDH7A1
ALDOB
ALG1
ALG12
ALG13
ALG3
ALG6
AMT
ANK2
ANK3
ANKH
ANKRD11
AP1S2
AP4B1
AP4E1
AP4M1
AP4S1
ARFGEF2
ARHGEF6
ARHGEF9
ARID1A
ARID1B
ARIH1
ARSA
ARSA
ARX
ASAH1
ASL
ASPA
ASPM
ASS1
ATP6AP2
ATP7A
ATP7B
ATR
ATRX
ATXN3L
AUTS2
BCKDHA
BCKDHB
BCKDK
BCOR
BMP3
BRD3
BRWD3
BTD
C12orf57
CA8
CACNA1C
CACNA1D
CACNA1F
CACNA1G
CACNG2
CAMTA1
CASK
CASR
CBS
CC2D1A
CCDC22
CDH10
CDH15
CDH9
CDK5RAP2
CDK6
CDKL5
CENPJ
CEP152
CHD2
CHD7
CHD8
CHRNA2
CHRNA4
CHRNA7
CHRNB2
CLCN2
CLCN4
CLIC2
CLN3
CLN5
CLN6
CLN8
CNKSR2
CNOT3
CNTN4
CNTNAP2
CPA6
CPS1
CRBN
CREBBP
CSDE1
CTNNB1
CTSF
CUL4B
CUX2
CYFIP1
CYP11A1
CYP27A1
CYP2U1
D2HGDH
DBT
DCX
DDHD2
DEAF1
DEPDC5
DHCR7
DISC1
DKC1
DLG1
DLG2
DLG3
DNM1
DNM3
DOCK8
DP71
DPAGT1
DPM1
DSCAM
DYNC1H1
DYRK1A
EHMT1
EIF2S3
EIF4E
ELP2
EN2
EP300
EPB41L1
ERLIN2
FGD1
FLNA
FMR1
FOLR1
FOXG1
FOXP1
FOXP2
FRMPD4
FTCD
FTSJ1
FUCA1
GABBR2
GABRA1
GABRB3
GABRD
GABRG2
GALT
GAMT
GAP43
GATAD2B
GATM
GBA
GCDH
GCH1
GCSH
GDI1
GFPT2
GK
GLDC
GLUD1
GNAO1
GPC3
GPRASP1
GRIA3
GRID2
GRIK2
GRIN1
GRIN2A
GRIN2B
GRIP1
GTF2I
GUSB
HAL
HCCS
HCFC1
HCN1
HDAC4
HDAC8
HEPACAM
HEXA
HGSNAT
HIVEP2
HMGA2
HOXA1
HPRT1
HRAS
HSD17B10
HUWE1
IDS
IDUA
IGBP1
IGF1
IGF1R
IKBKG
IL1RAPL1
IQSEC2
IVD
KANSL1
KANSL2
KATNAL2
KCNA1
KCNB1
KCNJ10
KCNK9
KCNMA1
KCNQ2
KCNQ3
KCNT1
KCTD13
KDM5A
KDM5C
KDM6A
KIAA2022
KIF1A
KIRREL3
KLF8
KLHL15
KMT2D
L1CAM
LAMC3
LAMP2
LAS1L
LGI1
LIMK1
LRP2
MACROD2
MAN1B1
MAN2B1
MANBA
MAOA
MAST1
MBD5
MBTPS2
MCPH1
MECP2
MED12
MED13L
MED17
MED23
MEF2C
MET
MFSD8
MID1
MIR222
MMACHC
MTHFR
MTR
MUT
MYCN
MYT1L
NAA10
NAGLU
NDE1
NDST1
NDUFA1
NEDD4L
NF1
NFIX
NGFR
NHS
NIPBL
NLGN3
NLGN4X
NPC1
NPC2
NRXN1
NRXN2
NSD1
NSDHL
NSUN2
NTNG1
OCRL
OFD1
OPHN1
OTC
OXTR
PACS1
PAFAH1B1
PAH
PAK3
PAX5
PCCA
PCCB
PCDH19
PCDH8
PDHA1
PDHX
PEX1
PEX12
PEX6
PEX7
PHF21A
PHF6
PHF8
PHGDH
PIGV
PLCB1
PLP1
PMM2
PNKP
POGZ
POMGNT1
PORCN
POU1F1
PPP2R5D
PPT1
PQBP1
PRKRA
PRODH
PRPS1
PRRT2
PRSS12
PSAP
PTCHD1
PTEN
PTPN11
PTS
QARS
RAB39B
RAI1
RBM10
RELN
RLIM
RNF135
RORA
RPL10
RPS6KA3
SATB2
SCN1A
SCN1B
SCN2A
SCN8A
SEMA5A
SETBP1
SETD2
SETD5
SGSH
SHANK1
SHANK2
SHANK3
SHROOM4
SKI
SLC13A5
SLC16A2
SLC17A5
SLC1A1
SLC25A13
SLC25A15
SLC25A22
SLC2A1
SLC35A2
SLC35A3
SLC35C1
SLC46A1
SLC6A1
SLC6A4
SLC6A8
SLC9A6
SMARCA2
SMARCA4
SMARCB1
SMARCE1
SMC1A
SMC3
SMS
SOBP
SOX11
SOX3
SOX5
SOX7
SPTAN1
SRCAP
SRD5A3
SRGAP3
ST3GAL3
ST3GAL5
STAG1
STIL
STX1A
STXBP1
SYN1
SYNE1
SYNGAP1
SYP
SZT2
TAF1
TAOK2
TBC1D24
TBL1XR1
TBR1
TBX1
TCF4
TECR
TIMM8A
TMLHE
TNK2
TPP1
TRAPPC9
TRIO
TRIP12
TSC1
TSC2
TSPAN7
TUBA1A
TUBB2B
TUSC3
UBE2A
UBE3A
UBE3B
UBR1
UPB1
UPF3B
UROC1
USP27X
USP9X
VCP
VLDLR
VPS13B
WDR45
WDR45B
WDR62
WHSC1
WNK3
WWOX
YWHAE
ZBTB20
ZC3H14
ZDHHC15
ZDHHC9
ZEB2
ZFHX4
ZMYM3
ZMYND11
ZNF292
ZNF526
ZNF711
ZNF81

## Sheet: Feuil3
ACSL4
ACTB
ACTG1
ACY1
ADNP
ADSL
AFF2
AGA
AHI1
ALDH18A1
ALDH3A2
ALDH5A1
ALG1
ALG12
ALG13
ALG3
ALG6
AMT
ANKRD11
AP1S2
AP4B1
AP4E1
AP4M1
AP4S1
ARFGEF2
ARHGEF9
ARID1A
ARID1B
ARSA
ARX
ASAH1
ASL
ASPM
ASS1
ATP7A
ATP7B
ATR
ATRX
BCKDHA
BCKDHB
BCKDK
BCOR
BRWD3
BTD
C12orf57
CASK
CBS
CDK5RAP2
CDKL5
CENPJ
CEP152
CHD2
CHD7
CHD8
CLCN2
CLN3
CLN5
CLN6
CLN8
CNTNAP2
CPS1
CREBBP
CTNNB1
CTSF
CUL4B
CUX2
CYP27A1
CYP2U1
DBT
DCX
DDHD2
DEAF1
DEPDC5
DHCR7
DKC1
DLG3
DPAGT1
DPM1
DYNC1H1
DYRK1A
EHMT1
EP300
FGD1
FLNA
FMR1
FOXG1
FOXP1
FOXP2
FTSJ1
FUCA1
GABRB3
GALT
GAMT
GATAD2B
GATM
GBA
GCDH
GCH1
GDI1
GK
GLDC
GPC3
GRIA3
GRIN1
GRIN2A
GRIN2B
GUSB
HCCS
HCFC1
HDAC8
HEPACAM
HEXA
HGSNAT
HPRT1
HRAS
HSD17B10
IDS
IDUA
IGF1
IGF1R
IKBKG
IL1RAPL1
IQSEC2
IVD
KANSL1
KCNJ10
KCNQ2
KCNT1
KDM5C
KDM6A
KIAA2022
KIF1A
KMT2D
L1CAM
LAMC3
LAMP2
MAN1B1
MAN2B1
MANBA
MAOA
MBD5
MBTPS2
MCPH1
MECP2
MED12
MED13L
MED17
MEF2C
MFSD8
MID1
MMACHC
MTR
MUT
MYCN
NAA10
NAGLU
NDST1
NDUFA1
NF1
NFIX
NHS
NIPBL
NLGN4X
NPC1
NPC2
NRXN1
NSD1
NSDHL
NSUN2
OCRL
OFD1
OPHN1
OTC
PACS1
PAFAH1B1
PAH
PAK3
PCCA
PCCB
PCDH19
PDHA1
PDHX
PEX1
PEX12
PEX6
PEX7
PHF6
PHF8
PHGDH
PIGV
PLP1
PMM2
PNKP
PORCN
PPP2R5D
PPT1
PQBP1
PRODH
PRPS1
PRRT2
PSAP
PTCHD1
PTEN
PTPN11
PTS
QARS
RAI1
RBM10
RELN
RPS6KA3
SATB2
SCN1A
SCN2A
SCN8A
SETBP1
SETD5
SGSH
SHANK3
SKI
SLC16A2
SLC17A5
SLC25A13
SLC25A15
SLC2A1
SLC35A2
SLC35C1
SLC6A1
SLC6A8
SLC9A6
SMARCA2
SMARCA4
SMARCB1
SMARCE1
SMC1A
SMS
SPTAN1
SRD5A3
STIL
STXBP1
SYN1
SYNGAP1
SYP
TBC1D24
TBL1XR1
TBR1
TBX1
TCF4
TIMM8A
TPP1
TRAPPC9
TSC1
TSC2
TSPAN7
TUBA1A
TUBB2B
TUSC3
UBE2A
UBE3A
UBE3B
UPB1
UPF3B
VLDLR
VPS13B
WDR45
WDR62
WWOX
ZDHHC9
ZEB2
